# Supplementary material for: Multidimensional Determinants of Sexual Dysfunction in Multiple Sclerosis: Incremental Insights from a Hierarchical Model
Source: J Clin Med. 2026 Mar 18;15(6):2304. doi: 10.3390/jcm15062304 (PMC13027168; doi:10.3390/jcm15062304)
Supplement: Supplementary file 1 [file jcm-15-02304-s001.zip]

Archive with 1 entries (1 files):
- jcm-4196872-supplementary.pdf
